# Supplementary material for: Assessing the Physico-Mechanical Properties of Three Date Fruit Varieties for Conserving the Keeping and Appearance Qualities
Source: Foods. 2025 May 22;14(11):1838. doi: 10.3390/foods14111838 (PMC12155257; doi:10.3390/foods14111838)
Supplement: Supplementary file 1 [file foods-14-01838-s001.zip]

Archive with 1 entries (1 files):
- foods-3644751-supplementary.pdf
